# Supplementary material for: Prevalence of Sarcoidosis-Associated Pulmonary Hypertension: A Systematic Review and Meta-Analysis
Source: Front Cardiovasc Med. 2022 Jan 17;8:809594. doi: 10.3389/fcvm.2021.809594 (PMC8801498; doi:10.3389/fcvm.2021.809594)
Supplement: Supplementary Figure 1 — Results of the sensitivity analysis of the prevalence of SAPH by TTE. SAPH, sarcoidosis-associated pulmonary hypertension; TTE, transthoracic echocardiography. [file Data_Sheet_1.ZIP]

Archive with 9 entries (8 files):
- Supplementary Figures/
- Supplementary Figures/Supplementary Figure 1.tif
- Supplementary Figures/Supplementary Figure 2.tif
- Supplementary Figures/Supplementary Figure 3.tif
- Supplementary Figures/Supplementary Figure 4.tif
- Supplementary Figures/Supplementary Figure 5.tif
- Supplementary Figures/Supplementary Figure 6.tif
- Supplementary Figures/Supplementary Figure 7.tif
- Supplementary Figures/Supplementary Figure 8.tif
