# Supplementary material for: Prevalence of Sarcoidosis-Associated Pulmonary Hypertension: A Systematic Review and Meta-Analysis
Source: Front Cardiovasc Med. 2022 Jan 17;8:809594. doi: 10.3389/fcvm.2021.809594 (PMC8801498; doi:10.3389/fcvm.2021.809594)
Supplement: Supplementary Table 1 — MOOSE checklist (15). [file Data_Sheet_2.zip]

Archive with 7 entries (6 files):
- Supplementary Tables 2/
- Supplementary Tables 2/Supplementary Table 1. MOOSE checklist..docx
- Supplementary Tables 2/Supplementary Table 2. PRISMA checklist..docx
- Supplementary Tables 2/Supplementary Table 3..docx
- Supplementary Tables 2/Supplementary Table 4..pdf
- Supplementary Tables 2/Supplementary Table 5..docx
- Supplementary Tables 2/~$pplementary Table 2. PRISMA checklist..docx
